# Supplementary material for: Heat Stress Reduces Root Meristem Size via Induction of Plasmodesmal Callose Accumulation Inhibiting Phloem Unloading in Arabidopsis
Source: Int J Mol Sci. 2022 Feb 13;23(4):2063. doi: 10.3390/ijms23042063 (PMC8879574; doi:10.3390/ijms23042063)
Supplement: Supplementary file 1 [file ijms-23-02063-s001.zip]

Archive with 1 entries (1 files):
- ijms-1581008-supplementary.pdf
